# Supplementary material for: Molecular Characterization of the Acyl-CoA-Binding Protein Genes Reveals Their Significant Roles in Oil Accumulation and Abiotic Stress Response in Cotton
Source: Genes (Basel). 2023 Apr 1;14(4):859. doi: 10.3390/genes14040859 (PMC10137972; doi:10.3390/genes14040859)
Supplement: Supplementary file 1 [file genes-14-00859-s001.zip › Table S1. The primers used for RT-qPCR.xlsx]

## Sheet: Sheet1
The primers used for qPCR analysis
Gene name	Primer name	Primer sequence (5'-3')
GhACBP1	GhACBP1F	CCCATTGCACTATGCTGTTATGTG
	GhACBP1R	GCCAACCTGAGTCACACAGGTC
GhACBP2	GhACBP2F	CCATTGCACTATGCTGTTATGTGTG
	GhACBP2R	AAGGCCAATCTGAGTCACATAGGTT
Ubiquitin (Reference gene)	GhUBI3F	AAGACCTACACCAAGCCCAAG
	GhUBI3R	ACACTCCGCATTAGGACACTC
